# Supplementary material for: Molecular Characterization of Herpesviral Encephalitis in Cetaceans: Correlation with Histopathological and Immunohistochemical Findings
Source: Animals (Basel). 2022 Apr 29;12(9):1149. doi: 10.3390/ani12091149 (PMC9105563; doi:10.3390/ani12091149)
Supplement: Supplementary file 1 [file animals-12-01149-s001.zip]

Archive with 1 entries (1 files):
- animals-1685797-supplementary.pdf
